# Supplementary material for: Combining mKate2-Kv1.3 Channel and Atto488-Hongotoxin for the Studies of Peptide Pore Blockers on Living Eukaryotic Cells
Source: Toxins (Basel). 2022 Dec 5;14(12):858. doi: 10.3390/toxins14120858 (PMC9780825; doi:10.3390/toxins14120858)
Supplement: Supplementary file 1 [file toxins-14-00858-s001.zip]

Archive with 1 entries (1 files):
- toxins-2038251-supplementary.pdf
